# Supplementary material for: Pitfalls of Using NIR-Based Clinical Instruments to Test Eyes Implanted with Diffractive Intraocular Lenses
Source: Diagnostics (Basel). 2023 Mar 27;13(7):1259. doi: 10.3390/diagnostics13071259 (PMC10093131; doi:10.3390/diagnostics13071259)
Supplement: Supplementary file 1 [file diagnostics-13-01259-s001.zip]

Archive with 1 entries (1 files):
- diagnostics-2219191-supplementary.pdf
